# Supplementary material for: Strategies of the honeybee Apis mellifera during visual search for vertical targets presented at various heights: a role for spatial attention?
Source: F1000Res. 2014 Jul 28;3:174. [Version 1] doi: 10.12688/f1000research.4799.1 (PMC4168805; doi:10.12688/f1000research.4799.1)
Supplement: Datasets for strategies of Apis mellifera during visual search for vertical targets — Dataset 1: The dataset contains the decisions of each bee (correct: number of correct decisions; false: number of false decisions) during training phase. Data are divided in treatment groups (dorsal, ventral, mixed) and learning blocks of five trials (B1: trial number 1 to5; B2: trial number 6 to 10, etc.). The total number of decisions is given (_all) as well as the separation into trials with the target placed in the top row (_T_dorsal) and in the bottom row (_T_ventral). Dataset 2: The dataset contains the decision time (seconds) and error rate (correct: number of correct decisions; false: number of false decisions) of each bee during the test phase. Data are divided in treatment groups (dorsal, ventral, mixed) and learning blocks of six trials (B1: trial number 1 to6; B2: trial number 7 to 12, etc.). For both error rate and decision time the total values are given (_all) as well as the separation into trials with the target placed in the top row (_T_dorsal) and in the bottom row (_T_dorsal). NA = missing value. Dataset 3: The dataset contains the decision time (seconds) and error rate (correct: number of correct decisions; false: number of false decisions) of each bee during test the phase. Data are divided in treatment groups (dorsal, ventral, mixed) and learning blocks of three trials (B1: trial number 1 to 3; B2: trial number 4 to 6, etc.). For both error rate and decision time only the total values are given (_all). Dataset 4: The dataset contains the flight angles of the first (F1), third (F3) and fifth (F5) trial of all filmed bees (N=7 per treatment group). For the mixed group these trials are presented for both possible target positions (dorsal, ventral) – therefore in this group 10 flights per bee are shown. The distance between entrance hole and decision line (25cm) was divided into 5 segments of 5 cm length (_5: 0 to 5 cm distance from the entrance, _10: from 5 to 10 cm distance, etc. ). NA = missing value). [file f1000research-3-5123-s0000.tgz]

Archive with 4 entries (4 files):
- Dataset_1.csv
- Dataset_2_.csv
- Dataset_3.csv
- Dataset_4.csv
