# Supplementary material for: Strategies of the honeybee Apis mellifera during visual search for vertical targets presented at various heights: a role for spatial attention?
Source: F1000Res. 2014 Jul 28;3:174. [Version 1] doi: 10.12688/f1000research.4799.1 (PMC4168805; doi:10.12688/f1000research.4799.1)
Supplement: Datasets for strategies of Apis mellifera during visual search for vertical targets — Dataset 1: The dataset contains the decisions of each bee (correct: number of correct decisions; false: number of false decisions) during training phase. Data are divided in treatment groups (dorsal, ventral, mixed) and learning blocks of five trials (B1: trial number 1 to5; B2: trial number 6 to 10, etc.). The total number of decisions is given (_all) as well as the separation into trials with the target placed in the top row (_T_dorsal) and in the bottom row (_T_ventral). Dataset 2: The dataset contains the decision time (seconds) and error rate (correct: number of correct decisions; false: number of false decisions) of each bee during the test phase. Data are divided in treatment groups (dorsal, ventral, mixed) and learning blocks of six trials (B1: trial number 1 to6; B2: trial number 7 to 12, etc.). For both error rate and decision time the total values are given (_all) as well as the separation into trials with the target placed in the top row (_T_dorsal) and in the bottom row (_T_dorsal). NA = missing value. Dataset 3: The dataset contains the decision time (seconds) and error rate (correct: number of correct decisions; false: number of false decisions) of each bee during test the phase. Data are divided in treatment groups (dorsal, ventral, mixed) and learning blocks of three trials (B1: trial number 1 to 3; B2: trial number 4 to 6, etc.). For both error rate and decision time only the total values are given (_all). Dataset 4: The dataset contains the flight angles of the first (F1), third (F3) and fifth (F5) trial of all filmed bees (N=7 per treatment group). For the mixed group these trials are presented for both possible target positions (dorsal, ventral) – therefore in this group 10 flights per bee are shown. The distance between entrance hole and decision line (25cm) was divided into 5 segments of 5 cm length (_5: 0 to 5 cm distance from the entrance, _10: from 5 to 10 cm distance, etc. ). NA = missing value). [file f1000research-3-5123-s0000.tgz › Dataset_1.csv]

Bee	Group	Learning_block	Correct_all	False_all	Correct_T_dorsal	False_T_dorsal	Correct_T_ventral	False_T_ventral
D1	dorsal	B1	1	4	0	3	1	1
D1	dorsal	B2	0	5	0	3	0	2
D1	dorsal	B3	1	4	0	2	1	2
D1	dorsal	B4	3	2	0	2	3	0
D2	dorsal	B1	2	3	1	1	1	2
D2	dorsal	B2	1	4	1	3	0	1
D2	dorsal	B3	3	2	0	2	3	0
D2	dorsal	B4	3	2	0	2	3	0
D3	dorsal	B1	3	2	1	2	2	0
D3	dorsal	B2	2	3	0	2	2	1
D3	dorsal	B3	4	1	2	1	2	0
D3	dorsal	B4	3	2	1	1	2	1
D4	dorsal	B1	4	1	1	1	3	0
D4	dorsal	B2	3	2	0	2	3	0
D4	dorsal	B3	2	3	0	3	2	0
D4	dorsal	B4	3	2	1	2	2	0
D5	dorsal	B1	1	4	1	2	0	2
D5	dorsal	B2	3	2	0	2	3	0
D5	dorsal	B3	5	0	2	0	3	0
D5	dorsal	B4	3	2	3	0	0	2
D6	dorsal	B1	3	2	0	2	3	0
D6	dorsal	B2	3	2	0	2	3	0
D6	dorsal	B3	1	4	0	4	1	0
D6	dorsal	B4	3	2	0	2	3	0
D7	dorsal	B1	4	1	3	0	1	1
D7	dorsal	B2	2	3	0	2	2	1
D7	dorsal	B3	4	1	2	0	2	1
D7	dorsal	B4	3	2	2	1	1	1
D8	dorsal	B1	3	2	1	2	2	0
D8	dorsal	B2	2	3	0	2	2	1
D8	dorsal	B3	3	2	0	2	3	0
D8	dorsal	B4	5	0	3	0	2	0
D9	dorsal	B1	3	2	1	2	2	0
D9	dorsal	B2	4	1	1	1	3	0
D9	dorsal	B3	2	3	0	3	2	0
D9	dorsal	B4	3	2	0	2	3	0
V1	ventral	B1	3	2	1	2	2	0
V1	ventral	B2	2	3	1	2	1	1
V1	ventral	B3	5	0	2	0	3	0
V1	ventral	B4	2	3	0	2	2	1
V2	ventral	B1	5	0	2	0	3	0
V2	ventral	B2	1	4	1	3	0	1
V2	ventral	B3	3	2	0	2	3	0
V2	ventral	B4	3	2	0	2	3	0
V3	ventral	B1	3	2	2	1	1	1
V3	ventral	B2	3	2	0	2	3	0
V3	ventral	B3	2	3	0	3	2	0
V3	ventral	B4	3	2	0	2	3	0
V4	ventral	B1	1	4	0	2	1	2
V4	ventral	B2	4	1	1	1	3	0
V4	ventral	B3	3	2	1	2	2	0
V4	ventral	B4	3	2	1	2	2	0
V5	ventral	B1	1	4	0	3	1	1
V5	ventral	B2	3	2	0	2	3	0
V5	ventral	B3	2	3	0	2	2	1
V5	ventral	B4	2	3	1	2	1	1
V6	ventral	B1	2	3	0	2	2	1
V6	ventral	B2	3	2	1	1	2	1
V6	ventral	B3	1	4	0	4	1	0
V6	ventral	B4	4	1	1	1	3	0
V7	ventral	B1	1	4	0	3	1	1
V7	ventral	B2	1	4	1	1	0	3
V7	ventral	B3	4	1	1	1	3	0
V7	ventral	B4	2	3	1	2	1	1
V8	ventral	B1	2	3	1	2	1	1
V8	ventral	B2	3	2	1	1	2	1
V8	ventral	B3	5	0	2	0	3	0
V8	ventral	B4	4	1	2	1	2	0
V9	ventral	B1	3	2	2	1	1	1
V9	ventral	B2	3	2	1	1	2	1
V9	ventral	B3	4	1	2	1	2	0
V9	ventral	B4	5	0	2	0	3	0
M1	mixed	B1	3	2	1	2	2	0
M1	mixed	B2	1	4	0	3	1	1
M1	mixed	B3	3	2	0	2	3	0
M1	mixed	B4	3	2	0	2	3	0
M2	mixed	B1	2	3	1	1	1	2
M2	mixed	B2	1	4	1	3	0	1
M2	mixed	B3	3	2	1	1	2	1
M2	mixed	B4	3	2	0	2	3	0
M3	mixed	B1	3	2	1	2	2	0
M3	mixed	B2	3	2	0	2	3	0
M3	mixed	B3	3	2	1	2	2	0
M3	mixed	B4	3	2	1	1	2	1
M4	mixed	B1	2	3	1	1	1	2
M4	mixed	B2	3	2	1	1	2	1
M4	mixed	B3	2	3	0	3	2	0
M4	mixed	B4	2	3	0	3	2	0
M5	mixed	B1	4	1	3	0	1	1
M5	mixed	B2	3	2	0	2	3	0
M5	mixed	B3	4	1	1	1	3	0
M5	mixed	B4	3	2	1	2	2	0
M6	mixed	B1	4	1	1	1	3	0
M6	mixed	B2	5	0	2	0	3	0
M6	mixed	B3	3	2	2	2	1	0
M6	mixed	B4	3	2	1	1	2	1
M7	mixed	B1	3	2	2	1	1	1
M7	mixed	B2	3	2	2	0	1	2
M7	mixed	B3	4	1	1	1	3	0
M7	mixed	B4	4	1	2	1	2	0
M8	mixed	B1	3	2	2	1	1	1
M8	mixed	B2	5	0	2	0	3	0
M8	mixed	B3	3	2	0	2	3	0
M8	mixed	B4	3	2	1	2	2	0
M9	mixed	B1	2	3	2	1	0	2
M9	mixed	B2	3	2	0	2	3	0
M9	mixed	B3	4	1	2	1	2	0
M9	mixed	B4	3	2	1	1	2	1
