# Supplementary material for: Strategies of the honeybee Apis mellifera during visual search for vertical targets presented at various heights: a role for spatial attention?
Source: F1000Res. 2014 Jul 28;3:174. [Version 1] doi: 10.12688/f1000research.4799.1 (PMC4168805; doi:10.12688/f1000research.4799.1)
Supplement: Datasets for strategies of Apis mellifera during visual search for vertical targets — Dataset 1: The dataset contains the decisions of each bee (correct: number of correct decisions; false: number of false decisions) during training phase. Data are divided in treatment groups (dorsal, ventral, mixed) and learning blocks of five trials (B1: trial number 1 to5; B2: trial number 6 to 10, etc.). The total number of decisions is given (_all) as well as the separation into trials with the target placed in the top row (_T_dorsal) and in the bottom row (_T_ventral). Dataset 2: The dataset contains the decision time (seconds) and error rate (correct: number of correct decisions; false: number of false decisions) of each bee during the test phase. Data are divided in treatment groups (dorsal, ventral, mixed) and learning blocks of six trials (B1: trial number 1 to6; B2: trial number 7 to 12, etc.). For both error rate and decision time the total values are given (_all) as well as the separation into trials with the target placed in the top row (_T_dorsal) and in the bottom row (_T_dorsal). NA = missing value. Dataset 3: The dataset contains the decision time (seconds) and error rate (correct: number of correct decisions; false: number of false decisions) of each bee during test the phase. Data are divided in treatment groups (dorsal, ventral, mixed) and learning blocks of three trials (B1: trial number 1 to 3; B2: trial number 4 to 6, etc.). For both error rate and decision time only the total values are given (_all). Dataset 4: The dataset contains the flight angles of the first (F1), third (F3) and fifth (F5) trial of all filmed bees (N=7 per treatment group). For the mixed group these trials are presented for both possible target positions (dorsal, ventral) – therefore in this group 10 flights per bee are shown. The distance between entrance hole and decision line (25cm) was divided into 5 segments of 5 cm length (_5: 0 to 5 cm distance from the entrance, _10: from 5 to 10 cm distance, etc. ). NA = missing value). [file f1000research-3-5123-s0000.tgz › Dataset_2_.csv]

Bee	Group	Learning_block	Correct_all	False_all	Decision_time_all	Correct_T_dorsal	False_T_dorsal	Decision_time_T_dorsal	Correct_T_ventral	False_T_ventral	Decision_time_T_ventral
D1	dorsal	B1	2	4	1.52	2	4	1.52	NA	NA	NA
D1	dorsal	B2	4	2	1.08	4	2	1.08	NA	NA	NA
D1	dorsal	B3	5	1	1.1	5	1	1.1	NA	NA	NA
D1	dorsal	B4	2	4	1.06	2	4	1.06	NA	NA	NA
D1	dorsal	B5	5	1	1	5	1	1	NA	NA	NA
D2	dorsal	B1	3	3	2.08	3	3	2.08	NA	NA	NA
D2	dorsal	B2	2	4	1.58	2	4	1.58	NA	NA	NA
D2	dorsal	B3	3	3	1.9	3	3	1.9	NA	NA	NA
D2	dorsal	B4	3	3	1.9	3	3	1.9	NA	NA	NA
D2	dorsal	B5	6	0	1.48	6	0	1.48	NA	NA	NA
D3	dorsal	B1	6	0	1.56	6	0	1.56	NA	NA	NA
D3	dorsal	B2	6	0	1.48	6	0	1.48	NA	NA	NA
D3	dorsal	B3	4	2	1.5	4	2	1.5	NA	NA	NA
D3	dorsal	B4	5	1	1.2	5	1	1.2	NA	NA	NA
D3	dorsal	B5	4	2	1.26	4	2	1.26	NA	NA	NA
D4	dorsal	B1	3	3	1.48	3	3	1.48	NA	NA	NA
D4	dorsal	B2	5	1	1.12	5	1	1.12	NA	NA	NA
D4	dorsal	B3	6	0	1.08	6	0	1.08	NA	NA	NA
D4	dorsal	B4	5	1	0.94	5	1	0.94	NA	NA	NA
D4	dorsal	B5	6	0	0.88	6	0	0.88	NA	NA	NA
D5	dorsal	B1	4	2	1	4	2	1	NA	NA	NA
D5	dorsal	B2	6	0	1.18	6	0	1.18	NA	NA	NA
D5	dorsal	B3	4	2	0.76	4	2	0.76	NA	NA	NA
D5	dorsal	B4	4	2	0.86	4	2	0.86	NA	NA	NA
D5	dorsal	B5	6	0	0.78	6	0	0.78	NA	NA	NA
D6	dorsal	B1	3	3	1.8	3	3	1.8	NA	NA	NA
D6	dorsal	B2	5	1	1.5	5	1	1.5	NA	NA	NA
D6	dorsal	B3	6	0	1.28	6	0	1.28	NA	NA	NA
D6	dorsal	B4	6	0	0.98	6	0	0.98	NA	NA	NA
D6	dorsal	B5	5	1	1.04	5	1	1.04	NA	NA	NA
D7	dorsal	B1	6	0	0.98	6	0	0.98	NA	NA	NA
D7	dorsal	B2	6	0	0.9	6	0	0.9	NA	NA	NA
D7	dorsal	B3	6	0	0.84	6	0	0.84	NA	NA	NA
D7	dorsal	B4	6	0	0.94	6	0	0.94	NA	NA	NA
D7	dorsal	B5	6	0	0.88	6	0	0.88	NA	NA	NA
D8	dorsal	B1	5	1	0.96	5	1	0.96	NA	NA	NA
D8	dorsal	B2	6	0	0.88	6	0	0.88	NA	NA	NA
D8	dorsal	B3	6	0	0.88	6	0	0.88	NA	NA	NA
D8	dorsal	B4	5	1	0.88	5	1	0.88	NA	NA	NA
D8	dorsal	B5	5	1	0.88	5	1	0.88	NA	NA	NA
D9	dorsal	B1	0	6	1.74	0	6	1.74	NA	NA	NA
D9	dorsal	B2	2	4	1.48	2	4	1.48	NA	NA	NA
D9	dorsal	B3	3	3	1.26	3	3	1.26	NA	NA	NA
D9	dorsal	B4	3	3	1.36	3	3	1.36	NA	NA	NA
D9	dorsal	B5	3	3	1.48	3	3	1.48	NA	NA	NA
V1	ventral	B1	6	0	1.1	NA	NA	NA	6	0	1.1
V1	ventral	B2	6	0	0.94	NA	NA	NA	6	0	0.94
V1	ventral	B3	6	0	0.88	NA	NA	NA	6	0	0.88
V1	ventral	B4	5	1	0.94	NA	NA	NA	5	1	0.94
V1	ventral	B5	4	2	0.84	NA	NA	NA	4	2	0.84
V2	ventral	B1	5	1	1.3	NA	NA	NA	5	1	1.3
V2	ventral	B2	5	1	1.7	NA	NA	NA	5	1	1.7
V2	ventral	B3	6	0	1.72	NA	NA	NA	6	0	1.72
V2	ventral	B4	6	0	1.22	NA	NA	NA	6	0	1.22
V2	ventral	B5	4	2	1.24	NA	NA	NA	4	2	1.24
V3	ventral	B1	6	0	0.98	NA	NA	NA	6	0	0.98
V3	ventral	B2	5	1	0.82	NA	NA	NA	5	1	0.82
V3	ventral	B3	6	0	0.82	NA	NA	NA	6	0	0.82
V3	ventral	B4	5	1	0.92	NA	NA	NA	5	1	0.92
V3	ventral	B5	6	0	0.88	NA	NA	NA	6	0	0.88
V4	ventral	B1	5	1	1.18	NA	NA	NA	5	1	1.18
V4	ventral	B2	5	1	1.02	NA	NA	NA	5	1	1.02
V4	ventral	B3	5	1	1.02	NA	NA	NA	5	1	1.02
V4	ventral	B4	4	2	0.94	NA	NA	NA	4	2	0.94
V4	ventral	B5	4	2	0.96	NA	NA	NA	4	2	0.96
V5	ventral	B1	4	2	1.64	NA	NA	NA	4	2	1.64
V5	ventral	B2	4	2	1.14	NA	NA	NA	4	2	1.14
V5	ventral	B3	5	1	1.14	NA	NA	NA	5	1	1.14
V5	ventral	B4	4	2	0.96	NA	NA	NA	4	2	0.96
V5	ventral	B5	4	2	0.9	NA	NA	NA	4	2	0.9
V6	ventral	B1	5	1	1.34	NA	NA	NA	5	1	1.34
V6	ventral	B2	5	1	1.74	NA	NA	NA	5	1	1.74
V6	ventral	B3	4	2	1.04	NA	NA	NA	4	2	1.04
V6	ventral	B4	4	2	1.1	NA	NA	NA	4	2	1.1
V6	ventral	B5	4	2	1.12	NA	NA	NA	4	2	1.12
V7	ventral	B1	4	2	0.52	NA	NA	NA	4	2	0.52
V7	ventral	B2	3	3	0.56	NA	NA	NA	3	3	0.56
V7	ventral	B3	5	1	1.02	NA	NA	NA	5	1	1.02
V7	ventral	B4	6	0	1.3	NA	NA	NA	6	0	1.3
V7	ventral	B5	5	1	1.04	NA	NA	NA	5	1	1.04
V8	ventral	B1	6	0	1.16	NA	NA	NA	6	0	1.16
V8	ventral	B2	5	1	1.44	NA	NA	NA	5	1	1.44
V8	ventral	B3	4	2	1.54	NA	NA	NA	4	2	1.54
V8	ventral	B4	4	2	1.88	NA	NA	NA	4	2	1.88
V8	ventral	B5	4	2	2.12	NA	NA	NA	4	2	2.12
V9	ventral	B1	5	1	1.24	NA	NA	NA	5	1	1.24
V9	ventral	B2	6	0	1.08	NA	NA	NA	6	0	1.08
V9	ventral	B3	6	0	1.14	NA	NA	NA	6	0	1.14
V9	ventral	B4	6	0	1.14	NA	NA	NA	6	0	1.14
V9	ventral	B5	6	0	1.08	NA	NA	NA	6	0	1.08
M1	mixed	B1	3	3	1.2	0	3	1.88	3	0	1.12
M1	mixed	B2	4	2	1.08	1	2	1.08	3	0	1.08
M1	mixed	B3	3	3	1.02	0	3	1.4	3	0	0.96
M1	mixed	B4	5	1	1.32	2	1	1.28	3	0	1.36
M1	mixed	B5	2	4	1.22	0	3	1.36	2	1	1.16
M2	mixed	B1	3	3	1.48	0	3	1.56	3	0	1.48
M2	mixed	B2	3	3	1	0	3	1.52	3	0	1
M2	mixed	B3	5	1	1.58	2	1	2.72	3	0	1.12
M2	mixed	B4	6	0	1.52	3	0	1.84	3	0	1.04
M2	mixed	B5	6	0	1.56	3	0	1.88	3	0	1.08
M3	mixed	B1	4	2	1.08	1	2	1.36	3	0	0.88
M3	mixed	B2	4	2	1.24	2	1	1.48	2	1	1.08
M3	mixed	B3	3	3	1.6	0	3	1.64	3	0	1.2
M3	mixed	B4	4	2	1.48	1	2	1.48	3	0	1.48
M3	mixed	B5	5	1	1.18	2	1	1.28	3	0	0.96
M4	mixed	B1	3	3	0.86	0	3	0.88	3	0	0.84
M4	mixed	B2	2	4	0.9	1	2	1.4	1	2	0.8
M4	mixed	B3	2	4	0.78	1	2	1.12	1	2	0.6
M4	mixed	B4	4	2	0.88	1	2	0.96	3	0	0.8
M4	mixed	B5	3	3	1.04	1	2	1	2	1	1.08
M5	mixed	B1	4	2	1.14	1	2	1.44	3	0	1.12
M5	mixed	B2	4	2	1.18	1	2	1.16	3	0	1.2
M5	mixed	B3	4	2	1.1	2	1	1	2	1	1.2
M5	mixed	B4	6	0	1.06	3	0	1.08	3	0	0.96
M5	mixed	B5	5	1	1.18	3	0	0.92	2	1	1.88
M6	mixed	B1	5	1	1.5	3	0	1.36	2	1	1.88
M6	mixed	B2	6	0	1.32	3	0	1.28	3	0	1.36
M6	mixed	B3	5	1	1.22	2	1	1.2	3	0	1.24
M6	mixed	B4	4	2	1.28	2	1	1.28	2	1	1.28
M6	mixed	B5	3	2	0.96	2	1	1.24	1	1	0.9
M7	mixed	B1	4	2	1.32	1	2	1.68	3	0	1.28
M7	mixed	B2	5	1	1.28	2	1	1.68	3	0	1.28
M7	mixed	B3	2	4	1.3	1	2	1.72	1	2	1.16
M7	mixed	B4	5	1	1.5	3	0	1.52	2	1	1.24
M7	mixed	B5	3	3	1.04	1	2	1.16	2	1	0.96
M8	mixed	B1	4	2	1.06	1	2	1.64	3	0	1.04
M8	mixed	B2	4	2	1.28	2	1	1.4	2	1	0.88
M8	mixed	B3	4	2	0.9	1	2	1.44	3	0	0.68
M8	mixed	B4	6	0	1.14	3	0	1.6	3	0	0.64
M8	mixed	B5	5	1	0.78	2	1	1.16	3	0	0.64
M9	mixed	B1	3	3	2.16	1	2	3.12	2	1	1.76
M9	mixed	B2	4	2	2.68	2	1	2.96	2	1	1.52
M9	mixed	B3	3	3	2.2	1	2	2.24	2	1	1.72
M9	mixed	B4	5	1	1.62	2	1	1.48	3	0	1.76
M9	mixed	B5	5	1	1.34	2	1	2.12	3	0	0.96
