# Supplementary material for: Strategies of the honeybee Apis mellifera during visual search for vertical targets presented at various heights: a role for spatial attention?
Source: F1000Res. 2014 Jul 28;3:174. [Version 1] doi: 10.12688/f1000research.4799.1 (PMC4168805; doi:10.12688/f1000research.4799.1)
Supplement: Datasets for strategies of Apis mellifera during visual search for vertical targets — Dataset 1: The dataset contains the decisions of each bee (correct: number of correct decisions; false: number of false decisions) during training phase. Data are divided in treatment groups (dorsal, ventral, mixed) and learning blocks of five trials (B1: trial number 1 to5; B2: trial number 6 to 10, etc.). The total number of decisions is given (_all) as well as the separation into trials with the target placed in the top row (_T_dorsal) and in the bottom row (_T_ventral). Dataset 2: The dataset contains the decision time (seconds) and error rate (correct: number of correct decisions; false: number of false decisions) of each bee during the test phase. Data are divided in treatment groups (dorsal, ventral, mixed) and learning blocks of six trials (B1: trial number 1 to6; B2: trial number 7 to 12, etc.). For both error rate and decision time the total values are given (_all) as well as the separation into trials with the target placed in the top row (_T_dorsal) and in the bottom row (_T_dorsal). NA = missing value. Dataset 3: The dataset contains the decision time (seconds) and error rate (correct: number of correct decisions; false: number of false decisions) of each bee during test the phase. Data are divided in treatment groups (dorsal, ventral, mixed) and learning blocks of three trials (B1: trial number 1 to 3; B2: trial number 4 to 6, etc.). For both error rate and decision time only the total values are given (_all). Dataset 4: The dataset contains the flight angles of the first (F1), third (F3) and fifth (F5) trial of all filmed bees (N=7 per treatment group). For the mixed group these trials are presented for both possible target positions (dorsal, ventral) – therefore in this group 10 flights per bee are shown. The distance between entrance hole and decision line (25cm) was divided into 5 segments of 5 cm length (_5: 0 to 5 cm distance from the entrance, _10: from 5 to 10 cm distance, etc. ). NA = missing value). [file f1000research-3-5123-s0000.tgz › Dataset_4.csv]

Bee	Group	Target_position	F1_5	F1_10	F1_15	F1_20	F1_25	F3_5	F3_10	F3_15	F3_20	F3_25	F5_5	F5_10	F5_15	F5_20	F5_25
D3	dorsal	dorsal	11.29	4.43	-6.06	45.72	28.61	18.78	20.87	23.09	23.13	16.63	14.73	8.07	11.56	28.08	27.8
D4	dorsal	dorsal	9.21	-6.77	-16.91	-12.2	34.69	9.82	3.44	9.33	27.55	36.15	4.89	-16	-13.21	-19.77	29.76
D5	dorsal	dorsal	4.52	2.45	3.9	1.31	53.61	4.34	4.1	1.46	29.85	39.85	13.16	7.52	10.56	17.58	25.03
D6	dorsal	dorsal	-7.12	-19.21	-41.74	-15.37	9.4	14.83	-5.42	-30.28	-49.67	-2.97	3.11	-29.86	-45.56	-2.91	72.11
D7	dorsal	dorsal	-4.05	4.48	32.15	27.9	33.34	11.13	16.3	20.99	31.96	27.37	10.04	15.27	46.09	25.54	-8.63
D8	dorsal	dorsal	6.46	2.03	-10.51	-20.08	29.65	19.99	18.96	14.68	13.95	15.6	17.22	23.14	25.28	11.22	-2.52
D9	dorsal	dorsal	5.93	-16.97	-17.95	-20.83	-9.85	5.7	-8.22	-14.87	-46.29	50.99	2.87	-4.77	-13.84	-32.32	40.52
V2	ventral	ventral	-13.6	-24.63	-37.14	-35.98	-20.79	-11.27	-28.34	-52.74	-38.74	5.64	-21.98	-30.16	-43.28	-15.1	-8.27
V3	ventral	ventral	-9.88	-35.34	-30.36	-21.61	-5.73	-8.27	-32.65	-23.08	-37.99	-7.03	-3.57	-24.72	-25.6	-17.26	-37.58
V5	ventral	ventral	-7.82	-27.44	-38.74	-48.08	-11.87	-15.47	-33.79	-39.84	-39.52	-5.53	37.07	-18.87	-40.49	-50.32	-44.87
V6	ventral	ventral	5.57	-8.36	-17.1	-28.55	-34.33	8.29	-7.44	-4.48	-23.52	-46.95	NA	NA	NA	NA	NA
V7	ventral	ventral	7.55	-12.93	-26.12	-43.3	-34.18	6.78	-5.98	-11.38	-26.4	-10.14	15.95	-2.43	1.58	-2.58	4.86
V8	ventral	ventral	-2.74	-7.99	-21.74	-50.58	-11.06	-1.71	-4.85	-15.46	-25.98	-34.07	-3.08	-18.54	-26.26	-34.7	3.95
V9	ventral	ventral	2.41	-4.63	-35.5	-44.97	-20.58	-6.73	-27.22	-29.01	-36.4	-12.71	-7.57	-14.81	-40.08	-41.95	-10.05
M2	mixed	dorsal	-21.3	-40.67	-39.69	40.93	5.64	-8.99	-20.96	-24.93	58.41	-27.45	-14.82	-24.6	-23.62	-25.08	68.56
M3	mixed	dorsal	-0.85	-27	-24.28	4.33	71.16	5.09	-13.59	-30.38	-13.89	65.21	4.87	9.95	18.05	23.81	52.25
M4	mixed	dorsal	3.8	-9.26	0	-5.16	3.1	-5.03	2.79	-11.92	-4.93	62.41	1.89	2.35	-16.38	-13.64	67.1
M5	mixed	dorsal	-6.97	-33.38	-42.06	-13.41	54.61	-8.06	-22.21	-18.79	19.4	3.36	-2.36	2.57	16.44	18.34	35.3
M6	mixed	dorsal	2.72	5.88	-3.94	31.93	44.64	9.06	3.39	16.82	22.12	20.3	28.54	23.48	15.7	29.12	7.71
M7	mixed	dorsal	NA	NA	NA	NA	NA	15.43	-5.6	-9.89	21.14	58.15	8.03	-8.52	-19.48	-8.37	63.94
M8	mixed	dorsal	-10.89	-14.11	-21.05	-10.55	16.34	5.98	-11.69	-21.28	-14.38	63.65	5.33	18.34	5.88	-22.75	48.25
M2	mixed	ventral	-0.94	-15.88	-12.92	-49.44	-32.2	-17.08	-21.3	-22.2	12.29	-65.48	-19.08	-36.09	-27.19	-21.74	-26.07
M3	mixed	ventral	9.23	-15.37	-15.15	-25.53	-29.96	0	-13.99	-16.25	-37.58	-14.15	2.4	-15.16	-21.2	-37.23	-17.69
M4	mixed	ventral	-3.82	-6.77	-4.15	-9.28	-48.3	-6.51	-21.81	-28.91	-40.67	-26.49	2.49	-16.25	-25.18	-53.83	-12.84
M5	mixed	ventral	-13.08	-26.81	-32.43	-42.72	-8.4	-16.26	-31.21	-40.81	-18.83	-3.3	-12.42	-7.12	-50.62	-25.48	-4.06
M6	mixed	ventral	8.07	-7.17	-16.95	-31.58	-47.16	15.7	5.62	-0.78	-7.95	-55.56	2.67	-2.28	-7.85	21.6	-56.18
M7	mixed	ventral	20.57	3.39	-8.76	-15.96	-40.9	12.56	-9.39	-28.88	-36.97	-13.89	14.09	-6.55	-8.25	-24.34	-49.89
M8	mixed	ventral	-13.72	-6.85	-20.43	-17.87	-21.73	-9.5	-10.35	-26.13	-34.81	-50.64	8.37	9.16	6.69	-56.23	69.89
